# Supplementary material for: The Interdependence of Long- and Short-Term Components in Unmasked Repetition Priming: An Indication of Shared Resources
Source: PLoS One. 2015 Dec 11;10(12):e0144747. doi: 10.1371/journal.pone.0144747 (PMC4684243; doi:10.1371/journal.pone.0144747)
Supplement: S1 Dataset — (XLSX) [file pone.0144747.s002.xlsx]

## Sheet: Sheet1
S1 Dataset. Raw RT and Accuracy data
		RTs			Short-Term Priming				Long-Term Priming
Participant	Accuracy	Overall	Words	Non-Words	1	4	8	16	4	8	16
Mean	0.918233	758.937	727.131	835.881	208.51	136.586	126.197	103.731	38.338	46.1242	79.7427
1	0.966434	652.371	627.933	703.02	55.4444	69.2	91.1444	78.3556	60.8263	16.8263	81.7263
2	0.925175	732.828	692.901	834.373	284	60.4222	70	64.05	91.8333	14.9556	102.806
3	0.930769	761.089	716.73	860.23	120.543	169.5	96.2	162.111	29.45	77.25	47.5833
4	0.909091	879.591	868.435	900.627	191.589	173.768	168.375	184	89.2143	75.3571	111.357
5	0.944017	813.103	770.114	918.055	122.583	3.55556	29.1111	-44.75	104.833	189.389	216.333
6	0.975524	761.849	737.82	814.604	144.238	229.8	108.958	32.3	-35.7059	2.96078	60.9941
7	0.955245	857.162	814.55	955.804	386.444	213.056	222.3	154.5	-88.9127	-98.5571	-20.4571
8	0.929371	744.316	687.13	895.952	229.444	75.4722	105.389	91.3556	83.8333	38.5556	85.5
9	0.961538	742.788	720.891	787.141	334.5	129.292	166.5	133.8	4.07018	-31.2632	-4.56316
10	0.834266	694.714	660.276	794.502	238.736	119.889	145.3	51.1	-27.7059	-33.2059	13.7941
11	0.941958	715.647	701.13	747.909	162.556	157.433	151.4	125.9	2.79167	62.025	95.725
12	0.971329	789.503	748.244	876.982	173.46	25	-85.4167	-19.4714	125.133	60.8	-1.29524
13	0.866434	766.928	732.148	839.018	317.583	107	150.25	37.875	197.455	184.955	254.08
14	0.878322	772.001	743.577	835.763	257.9	102.478	217.875	69.8056	71.7937	-28.4286	51.0159
15	0.944755	711.757	684.687	771.82	137.878	157.9	34.5333	-26.025	-51.4222	5.57778	37.9028
16	0.860839	718.833	677.586	811.527	229.833	107.125	59.8036	98.3	105.176	83.7479	133.176
17	0.905594	836.601	815.734	885.71	193.107	265.7	28.3651	119.292	-64.9143	104.643	96.1607
18	0.930769	734.875	715.023	776.852	65.2667	208.4	146	176.667	-43.8529	-49.3529	-49.5752
19	1	799.911	763.869	947.148	257.841	169.371	14.825	56.1	44.0714	167.443	132.643
20	0.870539	801.037	757.624	939.958	247.214	263.7	285.144	315.3	-1.05385	63.4017	57.9462
21	0.96993	760.194	737.794	806.91	72.4	104.7	80.0333	70.2	-14.45	-1.68333	56.85
22	0.891608	872.642	850.173	970.944	126.875	98.0417	64.5	67.75	-122.466	21.9091	-10.8409
23	0.953147	743.372	708.015	826.074	242.8	123.597	129.667	104.7	-6.63399	5.2549	24.1882
24	0.920224	697.849	643.024	834.226	64.475	153.033	75.8	63.5	0.333333	81.7667	99.4667
25	0.914685	679.507	639.49	771.992	89.5	134.722	91.1889	72.6778	-5.33333	85.5889	79.9889
26	0.966434	827.147	790.059	920.428	290.625	159.211	329.175	255.958	201.301	20.1261	12.0784
27	0.968531	708.396	671.917	789.541	175.25	138.3	135.156	68.8	6.82353	14.268	78.8235
28	0.945455	751.245	716.089	820.495	154.025	-118.511	30	-0.4	79.3412	20.9412	68.4412
29	0.957313	649.283	623.439	704.187	78.9444	5.77778	106.167	101.489	30.8713	-14.3509	-14.5731
30	0.858741	734.044	708.92	788.979	189.3	69.0714	116.278	139.139	85.0714	86.4762	45.3929
31	0.926573	731.383	699.411	794.311	315.786	166.522	171.6	104.944	31.2153	98.7375	151.993
32	0.966434	652.371	627.933	703.02	55.4444	69.2	91.1444	78.3556	60.8263	16.8263	81.7263
33	0.948179	851.046	820.474	958.936	292.125	210.46	238.133	137.5	89.9286	-12.8333	155.5
34	0.948216	757.969	736.01	801.938	230.333	209.8	152.344	117.011	32.3158	55.4158	73.2047
35	0.934965	824.985	768.378	965.937	362.689	114.7	177	114.736	228.667	185.267	255.042
36	0.912245	749.637	702.461	858.103	311.583	143.814	156.625	215.681	85.2857	31.375	13.4444
37	0.678322	703.374	685.493	736.12	128.975	146	81.4167	78.0667	162.071	141.321	190.405
38	0.953147	761.525	739.987	806.06	338.167	116.789	80.9444	90.425	3.16993	70.6144	36.4338
39	0.841958	861.455	860.346	863.289	267.75	417.25	189.139	178.292	-54.1167	87.8833	109.967
40	0.78951	650.683	623.761	705.115	196.321	111.458	94	113.9	27.3333	-20.2619	75.0667
41	0.932867	802.653	785.145	838.824	144.833	164.011	95	77.9	-8.21111	86.9	84.9
42	0.867133	761.929	726.014	832.461	441.667	109.8	236.403	145.889	180.585	111.76	117.051
43	0.91958	810.978	774.561	915.802	277.375	173.986	262.189	200.8	13.8897	-66.1242	40.8647
44	0.893197	820.68	768.603	955.252	229.3	60.675	247.444	168.7	-10.6	24.3111	128.8
45	0.96014	700.891	677.009	748.711	156.236	255.9	41.4444	41.3222	-68.9211	37.0234	131.357
46	0.971329	728.909	695.201	802.12	305.667	7.72222	119.722	81.075	76.3567	67.3567	79.8789
47	0.894406	646.858	621.869	706.164	107.833	121.133	87.3	48.5556	-69.2118	-39.3118	3.36601
48	0.962238	634.431	621.477	660.683	190.356	164.875	165.6	67	-0.684211	3.71579	68.3158
49	0.91958	787.53	753.194	859.493	85.7333	68.9	109.5	117.444	118.033	39.3333	80.9556
50	0.91958	720.08	682.873	805.11	197.75	147.8	173.211	166.8	85.3846	57.2735	67.2846
51	0.917687	685.588	651.543	762.997	261.333	129.9	157.208	89	85.5412	14.0662	58.4967
52	0.766434	775.997	751.258	852.775	154.7	278.125	132.381	171.214	-80.1429	-4.30952	39.6429
53	0.923077	826.389	797.778	885.799	371.25	45.3889	251.333	133	169.967	31.8	120.467
54	0.848252	783.6	755.938	864.24	84.4643	290.625	90.825	180.222	-157.071	-23.1964	-32.2937
55	0.84966	843.917	813.781	925.946	193.286	-59.9	1.28571	83.5	110.929	77.1429	137.179
56	0.802797	718.479	704.92	745.56	170.5	255.643	61.625	98.6508	-54.4095	131.733	60.3048
57	0.920979	770.889	737.187	842.253	122.378	298.444	177.267	226.286	3.46154	56.7949	110.033
58	0.928671	880.356	858.265	929.779	376.778	296.722	201.3	173.9	-127.167	30.9	50.7
59	0.94965	686.306	645.765	771.268	254.2	163.625	112.4	120.333	-10.7361	38.6889	9.38889
60	0.953814	729.926	699.589	794.076	96.4286	135.556	167.575	178.075	-1.52525	-3.83636	-32.0114
